# Supplementary material for: Understanding brewing trait inheritance in de novo Lager yeast hybrids
Source: mSystems. 2024 Nov 12;9(12):e00762-24. doi: 10.1128/msystems.00762-24 (PMC11651111; doi:10.1128/msystems.00762-24)
Supplement: Supplemental Tables — Tables S1 to S15. [file msystems.00762-24-s0003.xlsx]

## Sheet: Table S1
Table S1. Strains used in this study.
Strain	Original name	Species	Lineage	Geographic Origin	Ploidy	Reference
Se_PB1_1	CL450.1	S. eubayanus	PB-1	Coyhaique National Reserve, Chile	Diploid	Nespolo et al, 2020
Se_PB1_2	CL1007.1	S. eubayanus	PB-1	Torres del Paine National Park, Chile	Diploid	Nespolo et al, 2020
Se_PB1_3	CL816.1	S. eubayanus	PB-1	Karukinka Park, Chile	Diploid	Nespolo et al, 2020
Se_PB2_1	CL248.1	S. eubayanus	PB-2	Villarrica National Park, Chile	Diploid	Nespolo et al, 2020
Se_PB2_2	CL715.1	S. eubayanus	PB-2	Altos de Lircay National Reserve, Chile	Diploid	Nespolo et al, 2020
Se_PB2_3	CL710.2	S. eubayanus	PB-2	Altos de Lircay National Reserve, Chile	Diploid	Nespolo et al, 2020
Se_PB3_1	CL620.1	S. eubayanus	PB-3	Puyehue National Park, Chile	Diploid	Nespolo et al, 2020
Se_PB3_2	CL216.1	S. eubayanus	PB-3	Villarrica National Park, Chile	Diploid	Nespolo et al, 2020
Se_Adm_1	CL609.1	S. eubayanus	ADM	Puyehue National Park, Chile	Diploid	Nespolo et al, 2020
Se_Adm_2	CL1006.1	S. eubayanus	ADM	Nahuelbuta National Park, Chile	Diploid	Nespolo et al, 2020
Sc_Beer_1	YJM271	S. cerevisiae	Mosaic Beer	No data	Diploid	Peter et al., 2018
Sc_Beer_2	NCYC_88	S. cerevisiae	Mosaic Beer	UK	Diploid	Peter et al., 2018
Sc_Beer_3	CBS7539	S. cerevisiae	Mosaic Beer	Plovdiv, Bulgaria	Diploid	Peter et al., 2018
Sc_Wine_1	YJM1415	S. cerevisiae	Wine European	France	Diploid	Peter et al., 2018
Sc_Wine_2	DBVPG6876	S. cerevisiae	Wine European	California, USA	Diploid	Peter et al., 2018
Sc_Wine_3	L348	S. cerevisiae	Wine European	Chile	Diploid	Martínez, C.
Sc_Wine_4	L3	S. cerevisiae	Wine European	Chile	Diploid	Martínez, C.
Sc_Wine_5	DBVPG1973	S. cerevisiae	Wine European	Greek	Diploid	Peter et al., 2018
Sc_Wine_6	L1183	S. cerevisiae	Wine European	Uruguay	Diploid	Peter et al., 2018
Sc_Wine_7	L270	S. cerevisiae	Wine European	Chile	Diploid	Martínez, C.
Sc_BEth_1	M.9.1	S. cerevisiae	Bioethanol	Brazil	Diploid	Peter et al., 2018
Sc_BEth_2	SM.8.7.L8	S. cerevisiae	Bioethanol	Brazil	Diploid	Peter et al., 2018
Sc_BEth_3	SM.8.2.C13	S. cerevisiae	Bioethanol	Brazil	Diploid	Peter et al., 2018
Sc_Sake_1	RIB1001	S. cerevisiae	Sake	Japan	Diploid	Peter et al., 2018
Sc_Sake_2	RIB6005	S. cerevisiae	Sake	Japan	Diploid	Peter et al., 2018
Sc_FDairy_1	CLIB558	S. cerevisiae	French dairy	France	Diploid	Peter et al., 2018
Sc_FDairy_2	CLIB560	S. cerevisiae	French dairy	France	Diploid	Peter et al., 2018
Sc_AfBeer_1	CBS4454	S. cerevisiae	African Beer	South Africa	Diploid	Peter et al., 2018
Sc_AfBeer_2	N34:2-4(a)	S. cerevisiae	African Beer	Ghana	Diploid	Peter et al., 2018
Sc_Agave	LCBG-Mosca3	S. cerevisiae	Mexican agave	Mexico	Diploid	Peter et al., 2018
Se = S. eubayanus
Sc = S. cerevisiae

## Sheet: Table S2 A
Table S2A. Sugars consumption (g/L) in S. eubayanus strains after 14 days under beer wort fermentation. R= replicates, SD= standar deviation.
	Residual maltotriose (g/L)					Maltotriose consumption (%)		Residual maltose (g/L)					Maltose consumption (%)
Strain	R1	R2	R3	Mean	SD	Mean	SD	R1	R2	R3	Mean	SD	Mean	SD
Se_PB3_2	12.21	12.07	13.46	12.58	0.62	9.69	4.61	0	0	0	0	0	100	0
Se_PB2_1	10.42	11.32	10.96	10.9	0.37	22.95	2.73	0	0	0	0	0	100	0
Se_PB1_1	12.52	12.12	11.94	12.2	0.24	7.36	1.79	0	0	0	0	0	100	0
Se_Adm_1	13.43	11.47	13.44	12.78	0.92	0.68	6.84	0	0	0	0	0	100	0
Se_PB3_1	10.94	11.97	13.25	12.05	0.94	19	6.98	0	0	0	0	0	100	0
Se_PB2_3	13.04	12.48	10.72	12.08	0.98	3.53	7.3	0	0	0	0	0	100	0
Se_PB2_2	13.14	11.78	13.29	12.74	0.68	2.79	5.02	0	0	0	0	0	100	0
Se_PB1_3	12.4	11.4	12.1	11.97	0.41	8.27	3.09	0	0	0	0	0	100	0
Se_Adm_2	13.26	12.1	12.7	12.69	0.47	1.93	3.5	0	0	0	0	0	100	0
Se_PB1_2	11.31	11.79	12.45	11.85	0.47	16.37	3.45	0	0	0	0	0	100	0
W34/70	0	0	0	0	0	100	0	0	0	0	0	0	100	0
Beer wort	13.5	13.55		13.53	0.03			50.64	50.69		50.67	0.025
Se = S. eubayanus
Sc = S. cerevisiae

## Sheet: Table S2 B
Table S2 B. Sugars consumption (g/L) in S. cerevisiae strains after 14 days under beer wort fermentation. R= replicates, SD= standar deviation.
		Residual maltotriose (g/L)					Maltotriose consumption (%)		Residual maltose (g/L)					Maltose consumption (%)
Strain	S. cerevisiae lineage	R1	R2	R3	Mean	SD	Mean	SD	R1	R2	R3	Mean	SD	Mean	SD
Sc_Agave	Mexican agave	9.168	11.19	7.623	9.329	1.46	31.02	10.79	36.64	43.87	30.58	37.03	5.43	26.91	10.72
Sc_Wine_4	Wine European	10.26	10.09	10.67	10.34	0.24	23.5	1.799	0	0	0	0	0	100	0
Sc_Wine_7	Wine European	9.76	11.1	10.62	10.49	0.55	22.39	4.097	0	0	0	0	0	100	0
Sc_Wine_3	Wine European	13.15	13.21	13.16	13.17	0.02	2.568	0.193	0	0	0	0	0	100	0
Sc_Wine_6	Wine European	11.4	10.32	11.96	11.22	0.68	16.97	5.03	9.102	8.465	10.16	9.243	0.69	81.75	1.379
Sc_Wine_2	Wine European	5.591	4.866	4.445	4.967	0.47	63.27	3.498	0	0	0	0	0	100	0
Sc_Wine_1	Wine European	0	0	0	0	0	100	0	0	0	0	0	0	100	0
Sc_Sake_1	Sake	2.33	3.286	2.49	2.702	0.41	80.01	3.09	0	0	0	0	0	100	0
Sc_Sake_2	Sake	13.53	9.017	10.41	10.99	1.88	18.73	13.94	0	0	0	0	0	100	0
Sc_BEth_1	Bioethanol	10.77	11.33	10.89	11	0.24	18.66	1.779	0	0	0	0	0	100	0
Sc_BEth_2	Bioethanol	10.75	11.17	11.47	11.13	0.29	17.66	2.182	0	0	0	0	0	100	0
Sc_BEth_3	Bioethanol	13.61	13.47	13.56	13.55	0.05	0	0.428	0	0	0	0	0	100	0
Sc_FDairy_1	French dairy	11.79	5.244	5.441	7.493	3.04	44.59	22.47	0	0	0	0	0	100	0
Sc_FDairy_2	French dairy	11.21	11.58	12.16	11.65	0.39	13.81	2.889	5.556	6.782	5.168	5.835	0.68	88.48	1.357
Sc_Wine_5	Wine European	11	10.87	11.68	11.18	0.35	17.26	2.625	0	0	0	0	0	100	0
Sc_AfBeer_1	African Beer	12.7	13.01	10.48	12.06	1.12	10.77	8.327	0	0	0	0	0	100	0
Sc_AfBeer_2	African Beer	13.19	11.83	11.33	12.11	0.78	10.4	5.808	6.102	0	2.822	2.975	2.49	94.12	4.92
Sc_Beer_3	Mosaic Beer	0	0	0	0	0	100	0	0	0	0	0	0	100	0
Sc_Beer_2	Mosaic beer	0	0	0	0	0	100	0	0	0	0	0	0	100	0
Sc_Beer_1	Mosaic beer	0	0	0	0	0	100	0	0	0	0	0	0	100	0
W34/70		0	0	0	0	0	100	0	0	0	0	0	0	100	0
Beer wort		13.5	13.55		13.53	0.03	0		50.64	50.69		50.67	0.02

## Sheet: Table S3
Table S3. Hybridization success rate.
Strain	Total attempts of crosses	Positive attempts	Positive attempts rate (%)
Sc_Beer_2	19	10	52.63
Sc_Beer_1	23	3	13.04
Sc_Wine_2	21	5	23.81
Sc_Sake_1	21	3	14.29
Sc_BEth_1	23	0	0
Sc_BEth_2	14	6	42.86
Se_PB1_1	21	1	4.76
Se_PB2_2	24	5	20.83
Se_PB2_1	18	7	38.89
Se_PB3_1	21	5	23.81
Se_PB3_2	20	5	25
Se_Adm_1	17	4	23.53

## Sheet: Table S4
Table S4. S. cerevisiae x S. eubayanus hybrids.
Hybrid	S. cerevisiae parental	S. eubayanus parental
HB1	Sc_Beer_2	Se_PB1_1
HB2	Sc_Beer_2	Se_PB1_1
HB3	Sc_Beer_2	Se_PB2_2
HB4	Sc_Beer_2	Se_PB2_2
HB5	Sc_Beer_2	Se_PB2_2
HB6	Sc_Beer_2	Se_PB2_1
HB7	Sc_Beer_2	Se_PB2_1
HB8	Sc_Beer_2	Se_PB2_1
HB9	Sc_Beer_2	Se_PB3_1
HB10	Sc_Beer_2	Se_PB3_1
HB11	Sc_Beer_2	Se_PB3_1
HB12	Sc_Beer_2	Se_PB3_2
HB13	Sc_Beer_2	Se_PB3_2
HB14	Sc_Beer_2	Se_PB3_2
HB15	Sc_Beer_2	Se_Adm
HB16	Sc_Beer_2	Se_Adm
HB17	Sc_Beer_1	Se_PB3_1
HB18	Sc_Beer_1	Se_PB3_1
HB19	Sc_Beer_1	Se_PB3_1
HB20	Sc_Beer_1	Se_PB3_2
HB21	Sc_Beer_1	Se_Adm
HB22	Sc_Beer_1	Se_Adm
HB23	Sc_Wine_2	Se_PB2_2
HB24	Sc_Wine_2	Se_PB2_1
HB25	Sc_Wine_2	Se_PB2_1
HB26	Sc_Wine_2	Se_PB2_1
HB27	Sc_Wine_2	Se_PB3_1
HB28	Sc_Wine_2	Se_PB3_1
HB29	Sc_Wine_2	Se_PB3_1
HB30	Sc_Wine_2	Se_Adm
HB31	Sc_Wine_2	Se_Adm
HB32	Sc_Wine_2	Se_Adm
HB33	Sc_Sake_1	Se_PB2_2
HB34	Sc_Sake_1	Se_PB2_1
HB35	Sc_Sake_1	Se_PB3_2
HB37	Sc_BEth_2	Se_PB2_2
HB38	Sc_BEth_2	Se_PB2_2
HB39	Sc_BEth_2	Se_PB2_2
HB40	Sc_BEth_2	Se_PB2_1
HB41	Sc_BEth_2	Se_PB2_1
HB42	Sc_BEth_2	Se_PB2_1
HB43	Sc_BEth_2	Se_PB3_1
HB44	Sc_BEth_2	Se_PB3_1
HB45	Sc_BEth_2	Se_PB3_2
HB46	Sc_BEth_2	Se_Adm
HB47	Sc_BEth_2	Se_Adm
HB48	Sc_BEth_2	Se_Adm

## Sheet: Table S5
Table S5. Fermentative capacity of hybrids under beer wort. R= replicates, SD= standar deviation.
		Total CO2 production (g/L)
Strain	Class	R1	R2	R3	Mean	SD
HB12	Hybrid	34.33	34.33	36.33	34.99	0.94
HB13	Hybrid	28.33	37.33	37.33	34.33	4.24
HB3	Hybrid	38.33	27.33	37.33	34.33	4.96
W34/70	Commercial lager strain	35.33	34.33	32.33	33.99	1.24
Sc_Beer_2	S. cerevisiae	35.33	32.33	32.33	33.33	1.41
HB17	Hybrid	30.33	38.33	30.33	32.99	3.77
HB2	Hybrid	31.33	34.33	33.33	32.99	1.24
HB6	Hybrid	33.33	31.33	33.33	32.66	0.94
HB9	Hybrid	30.33	31.33	36.33	32.66	2.62
HB15	Hybrid	32.33	26.33	38.33	32.33	4.89
HB4	Hybrid	33.33	32.33	31.33	32.33	0.81
Sc_Beer_1	S. cerevisiae	28.33	31.33	36.33	31.99	3.29
HB5	Hybrid	35.33	32.33	27.33	31.66	3.29
HB16	Hybrid	29.01	34.11	31.83	31.65	2.08
HB1	Hybrid	31.33	29.33	31.33	30.66	0.94
HB14	Hybrid	25.33	27.33	38.33	30.33	5.71
HB22	Hybrid	31.2	30	29	30.06	0.89
HB47	Hybrid	32.68	30.07	27.06	29.93	2.29
HB10	Hybrid	36.33	28.33	24.33	29.66	4.98
HB8	Hybrid	29.33	31.33	28.33	29.66	1.24
Sc_Sake_1	S. cerevisiae	28.33	30.33	30.33	29.66	0.94
HB20	Hybrid	33.5	25.09	29.8	29.46	3.44
HB18	Hybrid	32.33	31.33	24.33	29.33	3.55
HB21	Hybrid	26.45	29.01	32.04	29.16	2.28
HB41	Hybrid	32.94	31.32	23.1	29.12	4.3
HB37	Hybrid	26.33	33.33	27.33	28.99	3.09
HB34	Hybrid	32.32	25.6	28.8	28.9	2.74
HB42	Hybrid	34.2	24.38	27.66	28.74	4.08
HB28	Hybrid	24.33	31.33	30.33	28.66	3.09
HB31	Hybrid	30.33	27.33	28.33	28.66	1.24
HB46	Hybrid	30.76	27.03	27.78	28.52	1.61
HB48	Hybrid	33.37	25.05	27.13	28.51	3.53
HB24	Hybrid	20.33	33.33	31.33	28.33	5.71
Sc_BEth_2	S. cerevisiae	26.33	29.33	29.33	28.33	1.41
HB35	Hybrid	31.98	26.35	26.63	28.32	2.59
HB40	Hybrid	34.04	26.33	24.55	28.3	4.11
Sc_Wine_2	S. cerevisiae	24.33	30.33	29.33	27.99	2.62
HB11	Hybrid	33.33	23.33	26.33	27.66	4.18
HB23	Hybrid	32.33	24.33	26.33	27.66	3.39
Se_Adm_1	S. eubayanus	28.33	25.33	28.33	27.33	1.41
HB19	Hybrid	25.33	30.33	26.33	27.33	2.16
HB33	Hybrid	26.33	33.33	22.33	27.33	4.54
HB7	Hybrid	32.33	23.33	26.33	27.33	3.74
HB25	Hybrid	24.4	26.78	30.4	27.19	2.46
HB38	Hybrid	22.7	27.35	31.46	27.17	3.57
HB26	Hybrid	22.56	28.33	29.83	26.9	3.13
HB30	Hybrid	25.33	26.33	28.33	26.66	1.24
HB32	Hybrid	29.33	26.33	24.33	26.66	2.05
HB39	Hybrid	28.7	23.35	26.46	26.17	2.19
Se_PB2_2	S. eubayanus	24.33	26.33	27.33	25.99	1.24
Se_PB3_2	S. eubayanus	22.33	29.33	22.33	24.66	3.29
Se_PB2_1	S. eubayanus	28.33	22.33	23.33	24.66	2.62
HB29	Hybrid	26.7023	19.8555	27.387	24.64	3.4
Se_PB1_1	S. eubayanus	26.33	19.33	25.33	23.66	3.09
HB44	Hybrid	24.33	16.33	30.33	23.66	5.73
HB45	Hybrid	21.33	20.33	24.33	21.99	1.69
HB27	Hybrid	18.33	19.33	25.33	20.99	3.09
HB43	Hybrid	12.33	20.33	26.33	19.66	5.73
Se_PB3_1	S. eubayanus	19.33	16.33	21.33	18.99	2.05

## Sheet: Table S6
Table S6. Sugars consumption of hybrids after 14 days in beer wort fermentation. R= replicates, SD= standar deviation.
	Residual maltotriose (g/L)					Maltotriose consumption (%)		Residual maltose (g/L)					Maltose consumption (%)
Strain	R1	R1	R3	Mean	SD	Mean	SD	R1	R2	R3	Mean	SD	Mean	SD
Beer wort	18.86	18.93		18.89	0.035	0	0.18	60.38	60.63		60.5	0.125	0	0.2
W34/70	1.04	1.01	1.04	1.03	0.0141421	94.54	0.07	2.06	2.02	1.88	1.98	0.0771722	96.71	0.12
Sc_Beer_2	3.28	3.4	3.37	3.36	0.0509902	82.23	0.26	2.01	2.01	2	2	0.00471405	96.68	0
HB6	3.39	3.42	3.43	3.41	0.0169967	81.93	0.08	1.83	1.85	1.84	1.84	0.00816497	96.95	0.01
Sc_Beer_1	3.38	3.4	3.46	3.41	0.0339935	81.93	0.17	1.97	2	1.95	1.97	0.020548	96.73	0.03
HB12	3.42	3.57	3.6	3.53	0.0787401	81.3	0.41	1.85	1.94	1.96	1.91	0.0478423	96.83	0.07
HB2	4.09	4.66	3.87	4.21	0.3329	77.72	1.76	2.02	1.97	1.98	1.99	0.0216025	96.71	0.03
HB9	4.81	4.76	3.91	4.5	0.412984	76.18	2.18	1.95	1.96	1.96	1.95	0.00471405	96.76	0
HB15	5.13	4.36	5.43	4.97	0.450654	73.66	2.38	2.06	2.07	2.08	2.07	0.00816497	96.57	0.01
HB3	7.31	4.87	5.87	6.02	1.00151	68.15	5.3	1.94	1.98	1.99	1.97	0.0216025	96.74	0.03
Sc_Sake_1	8.87	9.45	9.3	9.2	0.245809	51.27	1.3	1.89	1.85	1.91	1.88	0.0249444	96.88	0.04
Sc_Wine_2	14.09	12.83	13.59	13.5	0.51803	28.53	2.74	2.05	2.14	2.04	2.07	0.0449691	96.56	0.07
HB20	14.33	14.34	14.71	14.46	0.176824	23.45	0.93	2.05	2.06	2.02	2.04	0.0169967	96.62	0.02
HB17	16.47	16.51	16.14	16.37	0.165798	13.34	0.87	2.02	2.03	2.03	2.02	0.00471405	96.65	0
HB22	16.41	16.43	16.53	16.45	0.0524934	12.91	0.27	1.72	1.72	1.78	1.74	0.0282843	97.12	0.04
HB35	16.86	17.3	17.3	17.15	0.207418	9.211	1.09	1.83	1.78	1.77	1.79	0.0262467	97.03	0.04
HB31	17.34	17.51	17.47	17.44	0.0725718	7.676	0.38	1.67	1.69	1.73	1.69	0.0249444	97.19	0.04
HB28	17.65	17.49	17.49	17.54	0.0754247	7.146	0.39	1.88	2.01	1.98	1.95	0.0555778	96.76	0.09
HB23	17.59	17.53	17.75	17.62	0.0928559	6.723	0.49	1.99	1.96	2.01	1.98	0.020548	96.71	0.03
HB37	17.11	17.89	17.98	17.66	0.39064	6.511	2.06	1.92	1.99	2.01	1.97	0.0385861	96.73	0.06
HB34	18.07	17.62	17.61	17.76	0.214528	5.982	1.13	2.15	2.18	2.2	2.17	0.020548	96.4	0.03
HB33	17.84	17.7	17.82	17.78	0.0618241	5.876	0.32	1.97	1.98	2	1.98	0.0124722	96.72	0.02
HB44	17.51	17.73	18.2	17.81	0.287789	5.717	1.52	1.91	1.99	2	1.96	0.0402768	96.74	0.06
HB47	17.85	17.82	17.98	17.88	0.0694422	5.346	0.36	1.93	1.96	1.92	1.93	0.0169967	96.79	0.02
HB41	18	17.61	18.07	17.89	0.202375	5.293	1.07	1.91	1.88	1.96	1.91	0.0329983	96.83	0.05
HB24	17.8	18.38	17.72	17.96	0.29409	4.923	1.55	2.01	2.02	2.02	2.01	0.00471405	96.66	0
Se_PB3_1	17.98	18.29	18.15	18.14	0.126754	3.97	0.67	1.8	1.9	1.91	1.87	0.0496655	96.9	0.08
HB45	17.78	18.4	18.41	18.19	0.294656	3.705	1.55	1.97	2	2	1.99	0.0141421	96.71	0.02
Se_PB3_2	18.41	18.19	18.25	18.28	0.0928559	3.229	0.49	1.61	1.45	1.55	1.53	0.0659966	97.46	0.1
Sc_BEth_2	18.11	18.43	18.42	18.32	0.148549	3.017	0.78	2.17	2.2	2.19	2.18	0.0124722	96.38	0.02
Se_PB1_1	18.16	18.29	18.55	18.33	0.162138	2.964	0.85	1.82	0.55	0.59	0.98	0.589482	98.36	0.97
Se_PB2_2	18.15	18.48	18.48	18.37	0.155563	2.752	0.82	1.76	1.73	1.8	1.76	0.0286744	97.08	0.04
Se_PB2_1	18.36	18.38	18.56	18.43	0.0899383	2.435	0.47	0.68	0.71	0.6	0.66	0.046428	98.9	0.07
Se_Adm_1	18.22	18.57	18.64	18.47	0.183727	2.223	0.97	0.46	0.44	0.5	0.46	0.0249444	99.22	0.04

## Sheet: Table S7
Table S7. Maltoriose consumption in hybrids after 14 days in beer wort fermentation. SD= standar deviation.
S. eubayanus parental lineage
	Maltotriose consumption (%)
Parental lineage	Mean	SD
Se_PB1*	77.72	NA
Se_PB2	23.17	32.23
Se_PB3	27.5	32.23
Se_Adm	24.9	32.66
* This lineage was represented by one strain. NA= No available
S. cerevisiae parental lineage
	Maltotriose consumption (%)
Parental lineage	Mean	SD
Sc_Beer	56.51	30.38
Sc_BEth	5.31	1.02
Sc_Sake	7.02	1.9
Sc_Wine	6.62	1.19

## Sheet: Table S8
Table S8. Ploidy levels in hybrids determined by flow cytometry.
Hybrid	Ploidy
HB1	Triploid
HB2	Diploid
HB3	Diploid
HB4	Diploid
HB5	Diploid
HB6	Triploid
HB7	Diploid
HB8	Triploid
HB9	Diploid
HB10	Triploid
HB11	Triploid
HB12	Triploid
HB13	Triploid
HB14	Triploid
HB15	Diploid
HB16	Diploid
HB17	Triploid
HB18	Triploid
HB19	Triploid
HB20	Diploid
HB21	Triploid
HB22	Triploid
HB23	Diploid
HB24	Diploid
HB25	Tetraploid
HB26	Diploid
HB27	Diploid
HB28	Triploid
HB29	Diploid
HB30	Diploid
HB31	Triploid
HB32	Diploid
HB33	Tetraploid
HB34	Triploid
HB35	Triploid
HB37	Triploid
HB38	Triploid
HB39	Triploid
HB40	Triploid
HB41	Triploid
HB42	Triploid
HB43	Triploid
HB44	Triploid
HB45	Diploid
HB46	Triploid
HB47	Triploid
HB48	Triploid

## Sheet: Table S9
Table S9. Area Under the Curve (AUC) in hybrids grown under different environmental conditions.
	OD600 Growth (Area under the curve)
Strain	YPD	20% Maltose	2% Maltose + 6 % EtOH	2% Maltose + 9 % EtOH	2% Maltose + 12 % EtOH	2% Maltotriose	2% Maltose	12°P Wort	20°P Wort
HB2	67.95	50.52	61.8	44.41	4.442	50.71	52.06	68.92	61.11
HB3	66.8	52.16	60.92	46.75	4.725	50.74	51.52	68.9	62.06
HB6	65.8	52.87	60.77	49.98	4.699	53	52.18	69.3	65.4
HB9	65.9	50.27	59.82	45.14	3.8	51.21	50.74	70.02	62.87
HB12	67.59	55.09	61.32	49.88	3.658	54.13	55.94	70.53	66.59
HB15	66.24	52.28	60.07	46.71	4.284	55.67	57.83	68.78	61.62
HB17	61.65	47.07	47.81	29.15	1.938	38.88	36.11	58.2	46.7
HB20	62.45	46.95	32.66	8.528	0.83	14.03	29.82	60.63	52.71
HB22	67.48	45.83	52.67	42.47	3.896	43.71	47.75	59.26	47.89
HB23	67.66	54.01	58.41	51.32	8.994	51.21	49.13	70.17	62.4
HB24	67.32	44.77	56.24	47.21	8.281	44.44	50.14	65.53	56.75
HB28	69.84	46.52	57.47	50.25	14.97	46.24	47.99	65.76	62.96
HB31	63.32	49.62	61.41	51.89	15.68	47.91	37.82	67.99	66.31
HB33	64.19	45.31	51.79	39.31	6.435	32.24	40.39	59.19	45.8
HB34	60.63	48.52	51.62	39.5	4.027	40.03	44.06	65.61	63.45
HB35	62.73	51.23	54.52	44.44	8.879	41.61	38.85	66.3	62.86
HB37	63.37	43.91	56.46	37.87	4.36	52.71	38.14	68.36	56.4
HB41	63.16	41.16	47.81	33.59	2.447	27.01	43.88	60.53	47.15
HB44	65.38	43.23	47.95	37.46	4.323	43.93	45.27	56.27	45.14
HB45	67.32	48.48	54.85	49.18	13.04	40.34	41.47	66.36	59.06
HB47	65.66	43.54	42.88	27.91	2.451	26.83	43.37	60.19	48.46
Sc_Wine_2	69.94	43.66	59.19	50.5	15.4	48.77	45.47	65.47	62.2
Sc_Beer_2	62.32	46.3	58.5	51.69	8.44	54.43	45.67	68.86	68.88
Sc_Sake_1	67.77	40.63	31.94	14.42	3.329	23.61	36.08	57.08	50.06
Sc_BEth_2	66.66	43.12	57.43	45.83	12.97	36.78	43.92	65.48	62.64
Sc_Beer_1	62.21	46.32	58.13	45.4	4.075	47.04	43.72	64.12	60.27
Se_PB3_2	65.39	36.8	48.73	38.45	3.6	13.55	46.96	40.09	36.01
Se_PB2_1	65.41	38.4	46.4	30.95	3.916	13.26	45.77	45.05	42.76
Se_PB2_2	65.73	38.34	50.26	36.85	5.209	12.84	46.77	43.85	42.02
Se_Adm_1	68	38.54	44.01	33.23	3.593	12.79	45.96	41.3	37.42
Se_PB3_1	69.42	36.7	49.83	39.69	6.513	13.83	46.97	46.71	43.79
Se_PB2_2	66.9	35.42	49.28	35.42	3.691	15.3	45.29	42.49	38.66
W34/70	57.16	35.27	50.1	31.49	4.782	40.63	40.1	57.2	55.76

[truncated: 6 more sheets: Table S10, Table S11, Table S12, Table S13, Table S14, Table S15]
